# Supplementary material for: Screening corn hybrids for early-stage drought stress tolerance using SPAR phenotyping platform
Source: Breed Sci. 2024 Jul 9;74(3):173–82. doi: 10.1270/jsbbs.23037 (PMC11561413; doi:10.1270/jsbbs.23037)
Supplement: Supplementary file 1 — Supplemental Tables [file 74_173-s1.xlsx]

## Sheet: Suppl Table1
Supplemental Table 1. All evaluated data in this study
Pot No.	Treatment	Rep.	Cultivar No.	Cultivar name	SPAD	LA	LN	PH	LRL	RN	LDW	SDW	RDW	TDW	RL	ProjArea(cm2)	RSA	RD	LenPerVol(cm/m3)	RV	NRT	NRF	NRC	Phot	Cond	Ci	Trmmol	VpdL	Obs	Fo'	Fm'	Fs	Fv/Fm	Fv'/Fm'	PhiPS2	Adark	RedAbs	BlueAbs	%Blue	LeafAbs	PhiCO2	qP	qN	ETR	Trmmol	VpdL
1	1	1	3	DKC-6581	34.7	504.28	6	22	58	14	2.18	1.37	1.23	4.78	3916.5	198.339	623.1	0.5064	3916.5	7.889	8604	31687	3125	14.7	0.0631	15.2	1.57	2.46	2	61.3	92.1	73.5	0	0.335	0.202	-1	0.85	0.85	9	0.85	0.013	0.603	1.503	128.433	1.69	2.45
2	1	1	1	P-1498	32	546.78	6	27	56	11	1.99	1.67	0.93	4.59	3753.54	179.427	563.687	0.478	3753.54	6.736	10306	29772	2534	13.5	0.0701	79.2	1.75	2.46	4	61.8	84.8	72	0	0.271	0.151	-1	0.85	0.85	9	0.85	0.011	0.557	1.373	96.205	1.74	2.47
3	1	1	6	N59B-311A	30.3	532.42	5	23	67	11	2.07	1.37	0.94	4.38	3691	172.852	543.03	0.4683	3691	6.358	12426	31170	2502	11.1	0.25	325	4.99	2	14	64	82.5	75.5	0	0.225	0.086	-1	0.85	0.85	9	0.85	0.01	0.38	1.29	54.49	5	2
4	1	1	5	N61X-3110	30.4	493.25	5	21	52	9	1.62	1.21	1.14	3.97	4874.14	269.034	845.195	0.552	4874.14	11.663	14400	51043	3030	20.2	0.113	101	2.67	2.35	8	55.8	87.4	69.8	0	0.362	0.201	-1	0.85	0.85	9	0.85	0.017	0.557	1.567	128.153	2.64	2.37
5	1	1	4	DKC-6697	28.9	528.51	5	19	66	11	2.02	1.41	1.58	5.01	4429.19	258.666	812.622	0.584	4429.19	11.864	16425	41837	2705	20.1	0.128	136	2.74	2.13	11	64.8	93.9	78.5	0	0.31	0.164	-1	0.85	0.85	9	0.85	0.016	0.529	1.449	104.715	2.73	2.13
6	1	1	2	P-1319	27.8	426.81	5	21	61	11	1.87	1.44	1.36	4.67	5511.8	283.594	890.938	0.5145	5511.8	11.46	20354	54880	3732	14.3	0.156	245	4.29	2.74	2	61.6	79.8	72	0	0.229	0.098	-1	0.85	0.85	9	0.85	0.012	0.43	1.297	62.68	4.31	2.73
7	1	2	1	P-1498	27.9	582.5	5	25	57	12	2.32	1.59	0.95	4.86	3936.66	188.832	593.234	0.4797	3936.66	7.114	20798	32697	2195	16.1	0.119	173	2.56	2.13	15	52.8	74.8	64.2	0	0.294	0.142	-1	0.85	0.85	9	0.85	0.013	0.484	1.416	90.767	2.49	2.13
8	1	2	5	N61X-3110	31.4	495.28	5	24	63	9	1.88	1.34	1.22	4.44	5208.41	246.552	774.567	0.4734	5208.41	9.166	25441	43995	3050	18.3	0.126	157	2.38	1.87	17	59.7	97	80.4	0	0.384	0.171	-1	0.85	0.85	9	0.85	0.016	0.445	1.624	109.162	2.43	1.86
9	1	2	6	N59B-311A	31.6	686.91	5	20	61	12	2.48	1.22	1.38	5.08	5852.32	283.613	890.998	0.4846	5852.32	10.795	30092	60138	3900	15	0.106	162	2.19	2.05	19	49.6	69.2	59.2	0	0.284	0.146	-1	0.85	0.85	9	0.85	0.013	0.514	1.396	92.796	2.23	2.05
10	1	2	2	P-1319	32.4	620.67	5	22	69	11	2.18	1.31	1.19	4.68	4397.27	223.389	701.797	0.508	4397.27	8.913	25035	33379	2057	21.8	0.199	221	5.06	2.54	4	65.8	98.1	81.8	0	0.328	0.166	-1	0.85	0.85	9	0.85	0.017	0.504	1.489	105.569	5.02	2.54
11	1	2	4	DKC-6697	33.8	546.25	5	19	61	10	2.03	1.2	1.06	4.29	5049.77	235.585	740.113	0.4665	5049.77	8.632	31192	44109	2775	19.8	0.143	166	2.6	1.81	23	63.5	100.1	82.4	0	0.366	0.177	-1	0.85	0.85	10	0.85	0.017	0.484	1.578	113.118	2.6	1.81
12	1	2	3	DKC-6581	34.3	524.42	5	22	65	11	2.24	1.43	1.19	4.86	5036.09	242.744	762.604	0.482	5036.09	9.19	32979	44005	2704	13.8	0.149	240	2.55	1.71	25	56.1	87.1	71.5	0	0.356	0.179	-1	0.85	0.85	9	0.85	0.012	0.503	1.553	113.983	2.58	1.71
13	1	3	3	DKC-6581	33.2	508.78	5	20	68	10	2.28	1.39	1.27	4.94	5563.47	277.142	870.667	0.4981	5563.47	10.843	37145	53714	3130	14.7	0.123	198	2.41	1.93	27	59.2	89	76.7	0	0.335	0.138	-1	0.85	0.85	9	0.85	0.013	0.412	1.503	88.267	2.43	1.92
14	1	3	5	N61X-3110	28.9	576.65	5	22	65	12	2.07	1.48	1.23	4.78	5436.67	284.054	892.382	0.5225	5436.67	11.656	16949	53123	3405	11.8	0.191	295	4.61	2.41	12	69.3	94.2	83.5	0	0.265	0.113	-1	0.85	0.85	9	0.85	0.01	0.428	1.36	72.345	4.58	2.41
15	1	3	2	P-1319	32.6	598	5	23	66	13	2.16	1.43	1.18	4.77	4600.36	216.55	680.311	0.4707	4600.36	8.006	18822	39799	3445	10.5	0.154	283	4.22	2.72	6	65.1	85.9	80.1	0	0.242	0.068	-1	0.85	0.85	9	0.85	0.009	0.279	1.319	43.079	4.23	2.73
16	1	3	4	DKC-6697	28.6	558.21	5	20	60	11	2.04	1.41	0.95	4.4	4252.2	188.62	592.566	0.4436	4252.2	6.571	21724	31272	2699	23.7	0.234	233	5.53	2.37	8	59.9	91.4	73.7	0	0.344	0.193	-1	0.85	0.85	9	0.85	0.02	0.562	1.524	122.948	5.52	2.38
17	1	3	1	P-1498	32.3	590.21	5	22	56	13	2.12	1.64	1.27	5.03	4525.07	214.293	673.222	0.4736	4525.07	7.97	20160	33884	2798	10.5	0.12	249	2.28	1.87	35	70.9	94.9	85.8	0	0.253	0.095	-1	0.85	0.85	9	0.85	0.009	0.378	1.338	60.84	2.25	1.88
18	1	3	6	N59B-311A	34.3	583.55	4	21	58	11	2.07	1.46	1.11	4.64	4816.03	211.737	665.192	0.4397	4816.03	7.311	25565	43516	3632	16.8	0.146	206	2.6	1.77	37	62.5	92.8	76.7	0	0.326	0.173	-1	0.85	0.85	9	0.85	0.014	0.53	1.483	110.135	2.57	1.75
19	1	4	4	DKC-6697	29.3	623.16	4	19	59	8	2.26	1.29	1.02	4.57	4724.23	229.409	720.71	0.4856	4724.23	8.749	23669	38511	2733	17.4	0.246	281	5.1	2.08	10	64.4	87.5	75	0	0.264	0.143	-1	0.85	0.85	9	0.85	0.014	0.542	1.359	91.466	5.08	2.08
20	1	4	2	P-1319	29.1	607.64	5	23	64	9	2.03	1.36	1.44	4.83	6373.18	310.046	974.038	0.4865	6373.18	11.846	29092	60484	4219	16.4	0.134	192	2.65	1.95	41	62.2	97.9	82.8	0	0.364	0.154	-1	0.85	0.85	9	0.85	0.013	0.424	1.573	98.358	2.66	1.96
21	1	4	6	N59B-311A	36.2	604.86	5	21	58	12	2.05	1.27	1.1	4.42	5791.93	274.39	862.022	0.4737	5791.93	10.209	35026	57025	3842	17.2	0.166	224	2.67	1.6	43	63.5	98.5	81.3	0	0.356	0.175	-1	0.85	0.85	9	0.85	0.014	0.491	1.552	111.424	2.76	1.61
22	1	4	1	P-1498	27.2	684.22	5	24	58	11	2.26	1.6	1.16	5.02	5816.38	262.43	824.449	0.4512	5816.38	9.3	34679	54666	3957	12.7	0.121	221	2.28	1.87	45	66.1	110.2	94.1	0	0.4	0.146	-1	0.85	0.85	9	0.85	0.011	0.365	1.668	93.167	2.34	1.86
23	1	4	5	N61X-3110	29	714.6	5	25	56	10	2.25	1.55	0.98	4.78	5291.97	231.983	728.795	0.4384	5291.97	7.987	36345	46224	3087	13.2	0.139	236	2.42	1.74	47	69	109.3	91.1	0	0.369	0.167	-1	0.85	0.85	9	0.85	0.011	0.453	1.584	106.278	2.43	1.73
24	1	4	3	DKC-6581	36.2	672.69	5	24	58	8	2.47	1.54	1.14	5.15	4651.31	227.201	713.772	0.4885	4651.31	8.716	35129	40183	2256	17.6	0.141	188	2.66	1.87	49	78.3	129.7	108.1	0	0.396	0.166	-1	0.85	0.85	9	0.85	0.015	0.42	1.656	105.988	2.66	1.89
25	2	1	3	DKC-6581	42.7	2437.91	7	36	61	18	9.02	6.18	1.76	16.96	7761.84	401.824	1262.37	0.5177	7761.84	16.338	44690	88922	6067	19.8	0.33	300	6.23	1.91	24	69.2	100.4	81.8	0	0.311	0.186	-1	0.85	0.85	9	0.85	0.017	0.597	1.452	118.568	6.23	1.91
26	2	1	6	N59B-311A	36.3	1220.17	5	29	58	15	3.14	1.82	0.51	5.47	5979.95	207.112	650.661	0.3463	5979.95	5.634	58886	51282	4562	51.1	0.667	271	9.95	1.56	28	76.1	164.2	103.9	0	0.537	0.368	-1	0.85	0.85	9	0.85	0.04	0.685	2.158	234.481	9.89	1.57
27	2	1	1	P-1498	35	1834.91	6	34	63	17	5.61	3.17	0.82	9.6	5417.14	237.281	745.44	0.438	5417.14	8.163	19355	46336	4707	36	0.472	274	7.72	1.68	26	79.1	164.1	117.2	0	0.518	0.286	-1	0.85	0.85	9	0.85	0.029	0.552	2.075	182.26	7.72	1.68
28	2	1	4	DKC-6697	34.1	2373.76	7	36	74	18	6.98	3.91	0.98	11.87	5976.3	283.332	890.112	0.4741	5976.3	10.55	29114	59088	4759	34.1	0.277	190	4.31	1.57	57	72.6	147.9	98.8	0	0.509	0.332	-1	0.85	0.85	9	0.85	0.028	0.653	2.036	211.63	4.25	1.57
29	2	1	2	P-1319	40.2	2080.66	6	33	55	15	7.29	4.05	1.08	12.42	6066.13	258.295	811.458	0.4258	6066.13	8.638	29231	46333	3954	30.1	0.243	190	3.95	1.63	59	71	124	88.2	0	0.427	0.289	-1	0.85	0.85	9	0.85	0.025	0.676	1.745	183.924	3.96	1.64
30	2	1	5	N61X-3110	33.6	1817.22	6	34	67	17	5.45	3.77	1.31	10.53	7258.68	348.776	1095.71	0.4805	7258.68	13.162	25837	76326	6749	40.5	0.481	261	7.31	1.56	18	69.4	130.4	88.9	0	0.468	0.319	-1	0.85	0.85	9	0.85	0.032	0.681	1.879	202.817	7.3	1.57
31	2	2	6	N59B-311A	47.4	1702.71	6	35	52	16	4.41	2.45	0.95	7.81	6377.16	306.122	961.711	0.48	6377.16	11.541	25287	64479	5214	44.2	0.463	240	8.05	1.78	30	79	160.9	100.9	0	0.509	0.373	-1	0.85	0.85	9	0.85	0.036	0.732	2.037	237.273	8.05	1.78
32	2	2	5	N61X-3110	34.6	2231.88	6	40	51	13	6.61	3.98	0.64	11.23	5353.17	211.243	663.638	0.3946	5353.17	6.547	32075	54324	4934	40.6	0.309	178	4.97	1.62	65	69	131.9	88.3	0	0.477	0.33	-1	0.85	0.85	9	0.85	0.033	0.693	1.911	210.878	4.98	1.63
33	2	2	4	DKC-6697	40.6	2433.98	7	38	59	19	7.39	4.28	1.62	13.29	7043.69	385.635	1211.51	0.5475	7043.69	16.582	35607	74759	5230	55.3	0.772	279	9.56	1.31	20	65.7	140.5	86.3	0	0.533	0.386	-1	0.85	0.85	9	0.85	0.044	0.725	2.14	246.582	9.59	1.3
34	2	2	1	P-1498	42.3	1611.15	6	34	57	13	4.43	2.73	0.73	7.89	6838.52	260.425	818.149	0.3808	6838.52	7.789	44207	55086	5177	26.4	0.218	193	3.92	1.8	69	74.3	128	96.8	0	0.42	0.244	-1	0.85	0.85	9	0.85	0.022	0.581	1.724	155.524	3.92	1.8
35	2	2	2	P-1319	36.4	1639.14	6	37	56	15	4.22	2.67	0.55	7.44	6227.01	239.099	751.153	0.384	6227.01	7.211	41507	49393	4842	39.6	0.379	227	7.45	2	36	69.1	151.8	107.9	0	0.545	0.289	-1	0.85	0.85	9	0.85	0.032	0.532	2.196	185.059	7.45	2
36	2	2	3	DKC-6581	38.2	1839.4	6	36	59	17	5.45	3.37	0.76	9.58	7227.8	272.539	856.206	0.3771	7227.8	8.071	44928	62583	6224	37	0.263	160	4.73	1.81	73	64.7	117.2	78.8	0	0.448	0.328	-1	0.85	0.85	9	0.85	0.03	0.733	1.811	208.725	4.77	1.8
37	2	3	2	P-1319	39.4	2346.37	7	36	54	17	8.14	4.56	1.51	14.21	8003.67	352.601	1107.73	0.4405	8003.67	12.2	44220	85583	7650	32.9	0.24	167	4.37	1.82	75	67.7	113.3	80	0	0.403	0.294	-1	0.85	0.85	9	0.85	0.026	0.731	1.674	187.735	4.4	1.82
38	2	3	3	DKC-6581	43.3	2494.87	7	39	54	17	8.33	4.73	1.45	14.51	7696.19	388.651	1220.98	0.505	7696.19	15.415	31460	82085	5545	29.6	0.319	246	6.82	2.16	32	70.5	119.1	88.4	0	0.408	0.257	-1	0.85	0.85	9	0.85	0.024	0.631	1.688	163.745	6.82	2.16
39	2	3	5	N61X-3110	37.2	2017.43	7	41	56	15	5.46	3.21	0.79	9.46	6350.78	285.391	896.583	0.4494	6350.78	10.073	37590	58960	4449	39.6	0.402	238	7.07	1.79	16	77.1	147.8	107.6	0	0.478	0.272	-1	0.85	0.85	9	0.85	0.031	0.569	1.916	173.729	7.12	1.79
40	2	3	6	N59B-311A	40.1	2072.53	7	42	71	13	6.17	4.08	0.89	11.14	6574.94	274.264	861.625	0.4171	6574.94	8.985	44062	63240	5193	43.4	0.349	188	5.2	1.51	81	72	143	98.8	0	0.496	0.309	-1	0.85	0.85	9	0.85	0.035	0.622	1.985	197.533	5.2	1.51
41	2	3	4	DKC-6697	36.2	2111.17	7	35	64	19	6.96	5.38	1.92	14.26	7520.77	414.447	1302.02	0.5511	7520.77	17.938	37823	86025	6047	48.5	0.37	175	5.21	1.43	83	73.5	155.5	100.5	0	0.527	0.353	-1	0.85	0.85	9	0.85	0.039	0.671	2.114	225.179	5.23	1.44
42	2	3	1	P-1498	35.4	1542.32	7	34	63	12	4.34	2.35	0.66	7.35	6107.6	216.672	680.696	0.3548	6107.6	6.037	47056	48783	4797	33.1	0.274	194	4.28	1.57	85	82.6	169.6	123.2	0	0.513	0.273	-1	0.85	0.85	9	0.85	0.027	0.533	2.052	174.613	4.27	1.57
43	2	4	3	DKC-6581	49.1	2640.87	7	39	59	17	8.84	5.71	1.18	15.73	8309.35	358.085	1124.96	0.4309	8309.35	12.12	49209	84611	6627	42.1	0.39	215	5.24	1.37	87	67.3	139.8	92.3	0	0.518	0.339	-1	0.85	0.85	9	0.85	0.034	0.655	2.075	216.082	5.24	1.37
44	2	4	4	DKC-6697	34.3	2440.65	7	38	54	19	7.53	4.9	1.11	13.54	6468.84	324.384	1019.08	0.5015	6468.84	12.776	26285	74057	5832	50	0.717	282	9.59	1.41	22	64.5	133.5	87.9	0	0.517	0.341	-1	0.85	0.85	9	0.85	0.04	0.66	2.071	217.156	9.58	1.4
45	2	4	6	N59B-311A	34.5	2074.98	7	37	62	19	7.08	4.43	1.39	12.9	7192.94	379.986	1193.76	0.5283	7192.94	15.766	36180	82485	5540	32.9	0.259	186	4.21	1.63	91	62.4	114.8	82.9	0	0.456	0.277	-1	0.85	0.85	9	0.85	0.026	0.608	1.839	176.958	4.23	1.63
46	2	4	5	N61X-3110	33.9	2446.96	7	40	56	19	8.14	5.74	2.15	16.03	7810.7	406.944	1278.45	0.521	7810.7	16.652	37910	87501	6391	42.4	0.303	162	4.99	1.66	93	67.3	135.4	89.4	0	0.503	0.34	-1	0.85	0.85	9	0.85	0.034	0.676	2.01	216.302	5.02	1.65
47	2	4	1	P-1498	37.7	1411.89	7	37	54	11	4.15	2.76	0.65	7.56	5739.02	183.945	577.881	0.3205	5739.02	4.631	44979	46909	4939	27.8	0.234	197	4.06	1.73	95	84.6	165.5	124.9	0	0.489	0.245	-1	0.85	0.85	9	0.85	0.022	0.502	1.957	156.692	4.02	1.73
48	2	4	2	P-1319	38.2	2066.76	7	39	59	12	6.97	4.61	1.2	12.78	7869.17	354.432	1113.48	0.4504	7869.17	12.538	45761	77915	6385	39.3	0.385	231	7.89	2.08	34	74.4	132.9	89.1	0	0.44	0.33	-1	0.85	0.85	9	0.85	0.032	0.749	1.787	210.291	7.88	2.07

## Sheet: Suppl Table2
Supplemental Table 2. All evaluated data for SAS
Treatment	Rep.	Cultivar No.	SPAD	LA	LN	PH	LRL	RN	LDW	SHDW	SDW	RDW	RSR	TDW	RL	RSA	RD	RV	NRT	NRF	NRC	Phot	Cond	Ci	Fv/Fm	ETR	Trmmol
1	1	3	34.7	504.28	6	22	58	14	2.18	1.37	3.55	1.23	0.346479	4.78	3916.5	623.1	0.5064	7.889	8604	31687	3125	14.7	0.0631	15.2	0.335	128.433	1.69
1	1	1	32	546.78	6	27	56	11	1.99	1.67	3.66	0.93	0.254098	4.59	3753.54	563.687	0.478	6.736	10306	29772	2534	13.5	0.0701	79.2	0.271	96.205	1.74
1	1	6	30.3	532.42	5	23	67	11	2.07	1.37	3.44	0.94	0.273256	4.38	3691	543.03	0.4683	6.358	12426	31170	2502	11.1	0.25	325	0.225	54.49	5
1	1	5	30.4	493.25	5	21	52	9	1.62	1.21	2.83	1.14	0.402827	3.97	4874.14	845.195	0.552	11.663	14400	51043	3030	20.2	0.113	101	0.362	128.153	2.64
1	1	4	28.9	528.51	5	19	66	11	2.02	1.41	3.43	1.58	0.460641	5.01	4429.19	812.622	0.584	11.864	16425	41837	2705	20.1	0.128	136	0.31	104.715	2.73
1	1	2	27.8	426.81	5	21	61	11	1.87	1.44	3.31	1.36	0.410876	4.67	5511.8	890.938	0.5145	11.46	20354	54880	3732	14.3	0.156	245	0.229	62.68	4.31
1	2	1	27.9	582.5	5	25	57	12	2.32	1.59	3.91	0.95	0.242967	4.86	3936.66	593.234	0.4797	7.114	20798	32697	2195	16.1	0.119	173	0.294	90.767	2.49
1	2	5	31.4	495.28	5	24	63	9	1.88	1.34	3.22	1.22	0.378882	4.44	5208.41	774.567	0.4734	9.166	25441	43995	3050	18.3	0.126	157	0.384	109.162	2.43
1	2	6	31.6	686.91	5	20	61	12	2.48	1.22	3.7	1.38	0.372973	5.08	5852.32	890.998	0.4846	10.795	30092	60138	3900	15	0.106	162	0.284	92.796	2.23
1	2	2	32.4	620.67	5	22	69	11	2.18	1.31	3.49	1.19	0.340974	4.68	4397.27	701.797	0.508	8.913	25035	33379	2057	21.8	0.199	221	0.328	105.569	5.02
1	2	4	33.8	546.25	5	19	61	10	2.03	1.2	3.23	1.06	0.328173	4.29	5049.77	740.113	0.4665	8.632	31192	44109	2775	19.8	0.143	166	0.366	113.118	2.6
1	2	3	34.3	524.42	5	22	65	11	2.24	1.43	3.67	1.19	0.324251	4.86	5036.09	762.604	0.482	9.19	32979	44005	2704	13.8	0.149	240	0.356	113.983	2.58
1	3	3	33.2	508.78	5	20	68	10	2.28	1.39	3.67	1.27	0.346049	4.94	5563.47	870.667	0.4981	10.843	37145	53714	3130	14.7	0.123	198	0.335	88.267	2.43
1	3	5	28.9	576.65	5	22	65	12	2.07	1.48	3.55	1.23	0.346479	4.78	5436.67	892.382	0.5225	11.656	16949	53123	3405	11.8	0.191	295	0.265	72.345	4.58
1	3	2	32.6	598	5	23	66	13	2.16	1.43	3.59	1.18	0.328691	4.77	4600.36	680.311	0.4707	8.006	18822	39799	3445	10.5	0.154	283	0.242	43.079	4.23
1	3	4	28.6	558.21	5	20	60	11	2.04	1.41	3.45	0.95	0.275362	4.4	4252.2	592.566	0.4436	6.571	21724	31272	2699	23.7	0.234	233	0.344	122.948	5.52
1	3	1	32.3	590.21	5	22	56	13	2.12	1.64	3.76	1.27	0.337766	5.03	4525.07	673.222	0.4736	7.97	20160	33884	2798	10.5	0.12	249	0.253	60.84	2.25
1	3	6	34.3	583.55	4	21	58	11	2.07	1.46	3.53	1.11	0.314448	4.64	4816.03	665.192	0.4397	7.311	25565	43516	3632	16.8	0.146	206	0.326	110.135	2.57
1	4	4	29.3	623.16	4	19	59	8	2.26	1.29	3.55	1.02	0.287324	4.57	4724.23	720.71	0.4856	8.749	23669	38511	2733	17.4	0.246	281	0.264	91.466	5.08
1	4	2	29.1	607.64	5	23	64	9	2.03	1.36	3.39	1.44	0.424779	4.83	6373.18	974.038	0.4865	11.846	29092	60484	4219	16.4	0.134	192	0.364	98.358	2.66
1	4	6	36.2	604.86	5	21	58	12	2.05	1.27	3.32	1.1	0.331325	4.42	5791.93	862.022	0.4737	10.209	35026	57025	3842	17.2	0.166	224	0.356	111.424	2.76
1	4	1	27.2	684.22	5	24	58	11	2.26	1.6	3.86	1.16	0.300518	5.02	5816.38	824.449	0.4512	9.3	34679	54666	3957	12.7	0.121	221	0.4	93.167	2.34
1	4	5	29	714.6	5	25	56	10	2.25	1.55	3.8	0.98	0.257895	4.78	5291.97	728.795	0.4384	7.987	36345	46224	3087	13.2	0.139	236	0.369	106.278	2.43
1	4	3	36.2	672.69	5	24	58	8	2.47	1.54	4.01	1.14	0.284289	5.15	4651.31	713.772	0.4885	8.716	35129	40183	2256	17.6	0.141	188	0.396	105.988	2.66
2	1	3	42.7	2437.91	7	36	61	18	9.02	6.18	15.2	1.76	0.115789	16.96	7761.84	1262.37	0.5177	16.338	44690	88922	6067	19.8	0.33	300	0.311	118.568	6.23
2	1	6	36.3	1220.17	5	29	58	15	3.14	1.82	4.96	0.51	0.102823	5.47	5979.95	650.661	0.3463	5.634	58886	51282	4562	51.1	0.667	271	0.537	234.481	9.89
2	1	1	35	1834.91	6	34	63	17	5.61	3.17	8.78	0.82	0.0933941	9.6	5417.14	745.44	0.438	8.163	19355	46336	4707	36	0.472	274	0.518	182.26	7.72
2	1	4	34.1	2373.76	7	36	74	18	6.98	3.91	10.89	0.98	0.0899908	11.87	5976.3	890.112	0.4741	10.55	29114	59088	4759	34.1	0.277	190	0.509	211.63	4.25
2	1	2	40.2	2080.66	6	33	55	15	7.29	4.05	11.34	1.08	0.0952381	12.42	6066.13	811.458	0.4258	8.638	29231	46333	3954	30.1	0.243	190	0.427	183.924	3.96
2	1	5	33.6	1817.22	6	34	67	17	5.45	3.77	9.22	1.31	0.142082	10.53	7258.68	1095.71	0.4805	13.162	25837	76326	6749	40.5	0.481	261	0.468	202.817	7.3
2	2	6	47.4	1702.71	6	35	52	16	4.41	2.45	6.86	0.95	0.138484	7.81	6377.16	961.711	0.48	11.541	25287	64479	5214	44.2	0.463	240	0.509	237.273	8.05
2	2	5	34.6	2231.88	6	40	51	13	6.61	3.98	10.59	0.64	0.0604344	11.23	5353.17	663.638	0.3946	6.547	32075	54324	4934	40.6	0.309	178	0.477	210.878	4.98
2	2	4	40.6	2433.98	7	38	59	19	7.39	4.28	11.67	1.62	0.138817	13.29	7043.69	1211.51	0.5475	16.582	35607	74759	5230	55.3	0.772	279	0.533	246.582	9.59
2	2	1	42.3	1611.15	6	34	57	13	4.43	2.73	7.16	0.73	0.101955	7.89	6838.52	818.149	0.3808	7.789	44207	55086	5177	26.4	0.218	193	0.42	155.524	3.92
2	2	2	36.4	1639.14	6	37	56	15	4.22	2.67	6.89	0.55	0.0798258	7.44	6227.01	751.153	0.384	7.211	41507	49393	4842	39.6	0.379	227	0.545	185.059	7.45
2	2	3	38.2	1839.4	6	36	59	17	5.45	3.37	8.82	0.76	0.0861678	9.58	7227.8	856.206	0.3771	8.071	44928	62583	6224	37	0.263	160	0.448	208.725	4.77
2	3	2	39.4	2346.37	7	36	54	17	8.14	4.56	12.7	1.51	0.118898	14.21	8003.67	1107.73	0.4405	12.2	44220	85583	7650	32.9	0.24	167	0.403	187.735	4.4
2	3	3	43.3	2494.87	7	39	54	17	8.33	4.73	13.06	1.45	0.111026	14.51	7696.19	1220.98	0.505	15.415	31460	82085	5545	29.6	0.319	246	0.408	163.745	6.82
2	3	5	37.2	2017.43	7	41	56	15	5.46	3.21	8.67	0.79	0.0911188	9.46	6350.78	896.583	0.4494	10.073	37590	58960	4449	39.6	0.402	238	0.478	173.729	7.12
2	3	6	40.1	2072.53	7	42	71	13	6.17	4.08	10.25	0.89	0.0868293	11.14	6574.94	861.625	0.4171	8.985	44062	63240	5193	43.4	0.349	188	0.496	197.533	5.2
2	3	4	36.2	2111.17	7	35	64	19	6.96	5.38	12.34	1.92	0.155592	14.26	7520.77	1302.02	0.5511	17.938	37823	86025	6047	48.5	0.37	175	0.527	225.179	5.23
2	3	1	35.4	1542.32	7	34	63	12	4.34	2.35	6.69	0.66	0.0986547	7.35	6107.6	680.696	0.3548	6.037	47056	48783	4797	33.1	0.274	194	0.513	174.613	4.27
2	4	3	49.1	2640.87	7	39	59	17	8.84	5.71	14.55	1.18	0.0810997	15.73	8309.35	1124.96	0.4309	12.12	49209	84611	6627	42.1	0.39	215	0.518	216.082	5.24
2	4	4	34.3	2440.65	7	38	54	19	7.53	4.9	12.43	1.11	0.0893001	13.54	6468.84	1019.08	0.5015	12.776	26285	74057	5832	50	0.717	282	0.517	217.156	9.58
2	4	6	34.5	2074.98	7	37	62	19	7.08	4.43	11.51	1.39	0.120765	12.9	7192.94	1193.76	0.5283	15.766	36180	82485	5540	32.9	0.259	186	0.456	176.958	4.23
2	4	5	33.9	2446.96	7	40	56	19	8.14	5.74	13.88	2.15	0.154899	16.03	7810.7	1278.45	0.521	16.652	37910	87501	6391	42.4	0.303	162	0.503	216.302	5.02
2	4	1	37.7	1411.89	7	37	54	11	4.15	2.76	6.91	0.65	0.0940666	7.56	5739.02	577.881	0.3205	4.631	44979	46909	4939	27.8	0.234	197	0.489	156.692	4.02
2	4	2	38.2	2066.76	7	39	59	12	6.97	4.61	11.58	1.2	0.103627	12.78	7869.17	1113.48	0.4504	12.538	45761	77915	6385	39.3	0.385	231	0.44	210.291	7.88

## Sheet: Suppl Table3
Supplemental Table 3. Average scores and standard errors (SE) for all evaluated traits
Treatment	Cultivar No.		SPAD		LA		LN		PH		LRL		RN		LDW		SDW		SHDW		RDW		RSR		TDW		RL		RSA		RD		RV		NRT		NRF		NRC		Phot		Cond		Ci		Fv/Fm		ETR
			Ave.	SE	Ave.	SE	Ave.	SE	Ave.	SE	Ave.	SE	Ave.	SE	Ave.	SE	Ave.	SE	Ave.	SE	Ave.	SE	Ave.	SE	Ave.	SE	Ave.	SE	Ave.	SE	Ave.	SE	Ave.	SE	Ave.	SE	Ave.	SE	Ave.	SE	Ave.	SE	Ave.	SE	Ave.	SE	Ave.	SE	Ave.
1	1	P-1498	29.85	1.33697	600.928	29.3315	5.25	0.25	24.5	1.04083	56.75	0.478714	11.75	0.478714	2.1725	0.0738664	1.625	0.0184842	3.7975	0.0554339	1.0775	0.0826009	0.283837	0.0218734	4.875	0.102673	4507.91	466.171	663.648	58.3802	0.470625	0.00660131	7.78	0.568623	21485.8	5010.65	37754.8	5702.91	2871	382.456	13.2	1.15614	0.107525	0.0124817	180.55	37.2496	0.3045	0.0329204	85.2447
1	2	P-1319	30.475	1.19957	563.28	45.7265	5	0	22.25	0.478714	65	1.68325	11	0.816497	2.06	0.0715309	1.385	0.0306866	3.445	0.0607591	1.2925	0.0642099	0.37633	0.024256	4.7375	0.0381608	5220.65	454.221	811.771	71.8643	0.494925	0.0100497	10.0563	0.943586	23325.8	2332.49	47135.5	6332.62	3363.25	463.794	15.75	2.35744	0.16075	0.0136832	235.25	19.2543	0.29075	0.0328415	77.4215
1	3	DKC-6581	34.6	0.620484	552.543	40.281	5.25	0.25	22	0.816497	62.25	2.529	10.75	1.25	2.2925	0.0626332	1.4325	0.0379418	3.725	0.0991211	1.2075	0.0278014	0.325267	0.0146118	4.9325	0.0795168	4791.84	346.535	742.536	51.5691	0.49375	0.00535856	9.1595	0.622225	28464.2	6674.5	42397.2	4566.78	2803.75	208.091	15.2	0.827647	0.119025	0.0194182	160.3	49.6611	0.3555	0.0143788	109.168
1	4	DKC-6697	30.15	1.22509	564.033	20.6317	4.75	0.25	19.25	0.25	61.5	1.55456	10	0.707107	2.0875	0.0576447	1.3275	0.0510514	3.415	0.0670199	1.1525	0.144301	0.337875	0.0424548	4.5675	0.158344	4613.85	174.905	716.503	45.8024	0.494925	0.0309079	8.954	1.09135	23252.5	3057.23	38932.2	2800.2	2728	17.3301	20.25	1.29904	0.18775	0.0304203	204	32.7083	0.321	0.0222186	108.062
1	5	N61X-3110	29.925	0.599131	569.945	51.9832	5	0	23	0.912871	59	3.02765	10	0.707107	1.955	0.134815	1.395	0.0755535	3.35	0.210119	1.1425	0.0577891	0.346521	0.0317178	4.4925	0.191719	5202.8	119.268	810.235	36.3719	0.496575	0.0252742	10.118	0.921951	23283.8	4952.27	48596.2	2107.07	3143	88.1277	15.875	2.00723	0.14225	0.0170947	197.25	42.7597	0.345	0.0270586	103.984
1	6	N59B-311A	33.1	1.32728	601.935	32.145	4.75	0.25	21.25	0.629153	61	2.12132	11.5	0.288675	2.1675	0.104273	1.33	0.0533854	3.4975	0.0800391	1.1325	0.09123	0.323	0.0206443	4.63	0.16052	5037.82	507.872	740.311	82.7056	0.466575	0.00957822	8.66825	1.08307	25777.2	4851.61	47962.2	6659.15	3469	327.433	15.025	1.39306	0.167	0.030348	229.25	34.4707	0.29775	0.0283912	92.2113
2	1	P-1498	37.6	1.67581	1600.07	88.5152	6.5	0.288675	34.75	0.75	59.25	2.25	13.25	1.31498	4.6325	0.331018	2.7525	0.16755	7.385	0.474807	0.715	0.0392641	0.0970177	0.00201865	8.1	0.512201	6025.57	305.493	705.541	50.9794	0.373525	0.0247861	6.655	0.81846	38899.2	6542.46	49278.5	2005.11	4905	102.473	30.825	2.24884	0.2995	0.0586934	214.5	19.8515	0.485	0.0225721	167.272
2	2	P-1319	38.55	0.826136	2033.23	146.27	6.5	0.288675	36.25	1.25	56	1.08012	14.75	1.03078	6.655	0.848376	3.9725	0.452224	10.6275	1.28059	1.085	0.200021	0.0993971	0.00815728	11.7125	1.47569	7041.5	518.456	945.956	95.8616	0.425175	0.0146257	10.1468	1.31747	40179.8	3754.01	64806	9926.15	5707.75	819.358	35.475	2.36586	0.31175	0.040582	203.75	15.3372	0.45375	0.0313671	191.752
2	3	DKC-6581	43.325	2.23621	2353.26	176.539	6.75	0.25	37.5	0.866025	58.25	1.49304	17.25	0.25	7.91	0.832917	4.9975	0.620905	12.9075	1.43423	1.2875	0.212029	0.0985207	0.00871149	14.195	1.61758	7748.8	221.472	1116.13	91.2951	0.457675	0.0329796	12.986	1.87179	42571.8	3846.68	79550.2	5829.19	6115.75	223.835	32.125	4.84379	0.3255	0.0260272	230.25	29.2699	0.42125	0.0432114	176.78
2	4	DKC-6697	36.3	1.50941	2339.89	77.7097	7	0	36.75	0.75	62.75	4.26956	18.75	0.25	7.215	0.144366	4.6175	0.326046	11.8325	0.356987	1.4075	0.219673	0.118425	0.0169656	13.24	0.500816	6752.4	336.4	1105.68	92.9692	0.51855	0.0186282	14.4615	1.70106	32207.2	2703.95	73482.2	5526.27	5467	292.555	46.975	4.53273	0.534	0.123517	231.5	28.462	0.5215	0.00531507	225.137
2	5	N61X-3110	34.825	0.818917	2128.37	135.811	6.5	0.288675	38.75	1.60078	57.5	3.37886	16	1.29099	6.415	0.636193	4.175	0.54639	10.59	1.1686	1.2225	0.340866	0.112134	0.022061	11.8125	1.45217	6693.33	538.634	983.597	132.116	0.461375	0.0266508	11.6085	2.1569	33353	2840.8	69277.8	7701.92	5630.75	556.062	40.775	0.58648	0.37375	0.0423269	209.75	23.6516	0.4815	0.0075111	200.931
2	6	N59B-311A	39.575	2.85756	1767.6	202.352	6.25	0.478714	35.75	2.68871	60.75	3.98696	15.75	1.25	5.2	0.882374	3.195	0.629424	8.395	1.5083	0.935	0.180254	0.112225	0.0111647	9.33	1.66411	6531.25	252.887	916.939	112.768	0.442925	0.0394406	10.4815	2.13671	41103.8	7067.37	65371.5	6433.8	5127.25	204.475	42.9	3.75477	0.4345	0.0880241	221.25	20.7661	0.4995	0.016835	211.561
[truncated: 3 more columns]

## Sheet: Suppl Table4
Supplemental Table 4. Average scores and standard errors (SE) showing for each treatment, and ratio index between treatments
Treatment	Cultivar No.	Cultivar name	SPAD		LA		LN		PH		LRL		RN		LDW		SDW		SHDW		RDW		RSR		TDW		RL		RSA		RD		RV		NRT		NRF		NRC		Phot		Cond		Ci		Fv/Fm		ETR
			Ave.	SE	Ave.	SE	Ave.	SE	Ave.	SE	Ave.	SE	Ave.	SE	Ave.	SE	Ave.	SE	Ave.	SE	Ave.	SE	Ave.	SE	Ave.	SE	Ave.	SE	Ave.	SE	Ave.	SE	Ave.	SE	Ave.	SE	Ave.	SE	Ave.	SE	Ave.	SE	Ave.	SE	Ave.	SE	Ave.	SE	Ave.
1	1	P-1498	32.85	1.33697	600.928	29.3315	5.25	0.25	24.5	1.04083	66.75	0.478714	11.75	0.478714	2.1725	0.0738664	1.625	0.0184842	3.7975	0.0554339	1.3775	0.0826009	0.383837	0.0218734	4.875	0.102673	4507.91	466.171	663.648	58.3802	0.470625	0.00660131	7.78	0.568623	21485.8	5010.65	37754.8	5702.91	2871	382.456	16.2	1.15614	0.177525	0.0124817	210.55	37.2496	0.3045	0.0329204	85.2447
1	2	P-1319	30.475	1.19957	563.28	45.7265	5	0	22.25	0.478714	65	1.68325	11	0.816497	2.06	0.0715309	1.385	0.0306866	3.445	0.0607591	1.2925	0.0642099	0.367633	0.024256	4.7375	0.0381608	5220.65	454.221	811.771	71.8643	0.494925	0.0100497	10.0563	0.943586	23325.8	2332.49	47135.5	6332.62	3363.25	463.794	15.75	2.35744	0.16075	0.0136832	205.25	19.2543	0.29075	0.0328415	77.4215
1	3	DKC-6581	34.6	0.620484	582.543	40.281	5.25	0.25	22	0.816497	62.25	2.529	10.75	1.25	2.2925	0.0626332	1.4325	0.0379418	3.725	0.0991211	1.2075	0.0278014	0.355267	0.0146118	4.9325	0.0795168	4791.84	346.535	742.536	51.5691	0.49375	0.00535856	9.1595	0.622225	28464.2	6674.5	42397.2	4566.78	2803.75	208.091	18.2	0.827647	0.219025	0.0194182	220.3	49.6611	0.3555	0.0143788	109.168
1	4	DKC-6697	30.15	1.22509	564.033	20.6317	4.75	0.25	19.25	0.25	61.5	1.55456	10	0.707107	2.0875	0.0576447	1.3275	0.0510514	3.415	0.0670199	1.1525	0.144301	0.337875	0.0424548	4.5675	0.158344	4613.85	174.905	716.503	45.8024	0.494925	0.0309079	8.954	1.09135	23252.5	3057.23	38932.2	2800.2	2728	17.3301	15.25	1.29904	0.18775	0.0304203	204	32.7083	0.321	0.0222186	108.062
1	5	N61X-3110	35.925	0.599131	569.945	51.9832	5	0	23	0.912871	62	3.02765	10.75	0.707107	2.28	0.134815	1.395	0.0755535	3.65	0.210119	1.1425	0.0577891	0.346521	0.0317178	4.4925	0.191719	5202.8	119.268	810.235	36.3719	0.496575	0.0252742	10.118	0.921951	23283.8	4952.27	48596.2	2107.07	3143	88.1277	15.875	2.00723	0.184225	0.0170947	230.25	42.7597	0.345	0.0270586	103.984
1	6	N59B-311A	33.1	1.32728	601.935	32.145	4.75	0.25	21.25	0.629153	61	2.12132	11.5	0.288675	2.1675	0.104273	1.33	0.0533854	3.4975	0.0800391	1.1325	0.09123	0.323	0.0206443	4.63	0.16052	5037.82	507.872	740.311	82.7056	0.466575	0.00957822	8.66825	1.08307	25777.2	4851.61	47962.2	6659.15	3469	327.433	15.025	1.39306	0.167	0.030348	229.25	34.4707	0.29775	0.0283912	92.2113
2	1	P-1498	39.6	1.67581	2600.07	88.5152	6.5	0.288675	38.75	0.75	59.25	2.25	14.25	1.31498	7.6325	0.331018	3.7525	0.16755	11.385	0.474807	1.15	0.0392641	0.0970177	0.00201865	12.1	0.512201	6025.57	305.493	705.541	50.9794	0.373525	0.0247861	6.655	0.81846	38899.2	6542.46	49278.5	2005.11	4905	102.473	35.825	2.24884	0.3195	0.0586934	214.5	19.8515	0.485	0.0225721	197.272
2	2	P-1319	38.55	0.826136	2033.23	146.27	6.5	0.288675	36.25	1.25	56	1.08012	14	1.03078	6.655	0.848376	3.5725	0.452224	10.6275	1.28059	1.085	0.200021	0.0993971	0.00815728	11.7125	1.47569	7041.5	518.456	945.956	95.8616	0.425175	0.0146257	10.1468	1.31747	40179.8	3754.01	64806	9926.15	5707.75	819.358	30.475	2.36586	0.31175	0.040582	203.75	15.3372	0.45375	0.0313671	191.752
2	3	DKC-6581	43.325	2.23621	2353.26	176.539	6.75	0.25	37.5	0.866025	58.25	1.49304	17.25	0.25	7.91	0.832917	4.9975	0.620905	12.9075	1.43423	1.2875	0.212029	0.109852	0.00871149	14.195	1.61758	7748.8	221.472	1116.13	91.2951	0.457675	0.0329796	12.986	1.87179	42571.8	3846.68	79550.2	5829.19	6115.75	223.835	42.125	4.84379	0.3255	0.0260272	240.25	29.2699	0.42125	0.0432114	236.78
2	4	DKC-6697	36.3	1.50941	2339.89	77.7097	6.25	0	36.75	0.75	55.75	4.26956	16.75	0.25	7.215	0.144366	4.6175	0.326046	11.8325	0.356987	1.2175	0.219673	0.108425	0.0169656	13.24	0.500816	6752.4	336.4	1105.68	92.9692	0.51855	0.0186282	14.4615	1.70106	32207.2	2703.95	73482.2	5526.27	5467	292.555	36.975	4.53273	0.324	0.123517	231.5	28.462	0.4215	0.00531507	225.137
2	5	N61X-3110	41.825	0.818917	2128.37	135.811	6.5	0.288675	38.75	1.60078	57.5	3.37886	16	1.29099	6.415	0.636193	4.175	0.54639	10.59	1.1686	1.2225	0.340866	0.112134	0.022061	11.8125	1.45217	6693.33	538.634	983.597	132.116	0.461375	0.0266508	11.6085	2.1569	33353	2840.8	69277.8	7701.92	5630.75	556.062	42.775	0.58648	0.37375	0.0423269	229.75	23.6516	0.4815	0.0075111	210.931
2	6	N59B-311A	39.575	2.85756	1767.6	202.352	6.25	0.478714	35.75	2.68871	55.75	3.98696	15.75	1.25	5.2	0.882374	3.195	0.629424	8.395	1.5083	0.935	0.180254	0.112225	0.0111647	9.33	1.66411	6531.25	252.887	916.939	112.768	0.472925	0.0394406	10.4815	2.13671	41103.8	7067.37	65371.5	6433.8	5127.25	204.475	40.9	3.75477	0.3345	0.0880241	221.25	20.7661	0.4695	0.016835	208.561
Ratio of 1/2	1	P-1498	0.829545		0.23112		0.807692		0.632258		1.12658		0.824561		0.284638		0.433045		0.333553		1.19783		3.95637		0.402893		0.748131		0.940623		1.25996		1.16905		0.552344		0.766151		0.585321		0.452198		0.555634		0.981585		0.627835		0.432117
Ratio of 1/2	2	P-1319	0.790532		0.277037		0.769231		0.613793		1.16071		0.785714		0.309542		0.387684		0.324159		1.19124		3.69863		0.404482		0.741413		0.858149		1.16405		0.991081		0.580535		0.727332		0.589243		0.516817		0.515638		1.00736		0.640771		0.403758
Ratio of 1/2	3	DKC-6581	0.798615		0.247547		0.777778		0.586667		1.06867		0.623188		0.289823		0.286643		0.288592		0.937864		3.23405		0.347482		0.618398		0.665278		1.07882		0.705337		0.668618		0.532962		0.458447		0.432047		0.672888		0.916961		0.843917		0.461051
Ratio of 1/2	4	DKC-6697	0.830579		0.241051		0.76		0.52381		1.10314		0.597015		0.289328		0.287493		0.288612		0.946612		3.11621		0.344977		0.68329		0.648019		0.95444		0.619161		0.721965		0.529818		0.498994		0.412441		0.579475		0.88121		0.761566		0.479983
Ratio of 1/2	5	N61X-3110	0.858936		0.267784		0.769231		0.593548		1.07826		0.671875		0.355417		0.334132		0.344665		0.93456		3.09025		0.380317		0.77731		0.823747		1.07629		0.871603		0.698101		0.70147		0.558185		0.371128		0.49291		1.00218		0.716511		0.492978
Ratio of 1/2	6	N59B-311A	0.836387		0.340538		0.76		0.594406		1.09417		0.730159		0.416827		0.416275		0.416617		1.21123		2.87815		0.496249		0.771341		0.807372		0.986573		0.827005		0.627126		0.733687		0.676581		0.367359		0.499253		1.03616		0.634185		0.44213
																											7.78	6.66
																											10.06	10.15
																								6.655			9.16	12.99
																								10.1468			8.95	14.46
																								12.986			10.12	11.61
																								14.4615			8.67	10.48
																								11.6085			9.12333	11.0583
																								10.4815
[truncated: 3 more columns]

## Sheet: Suppl Table5
Supplemental Table 5. Ratio index for all evaluated traits between treatment 1 and treatment 2
Cultivar No.	Cultivar name	SPAD	LA	LN	PH	LRL	RN	LDW	SDW	SHDW	RDW	RSR	TDW	RL	RSA	RD	RV	NRT	NRF	NRC	Phot	Cond	Ci	Fv/Fm	ETR	Trmmol
1	P-1498	0.829545	0.23112	0.807692	0.632258	1.12658	0.824561	0.284638	0.433045	0.333553	1.19783	3.95637	0.402893	0.748131	0.940623	1.25996	1.16905	0.552344	0.766151	0.585321	0.452198	0.555634	0.981585	0.627835	0.432117	0.442549
2	P-1319	0.790532	0.277037	0.769231	0.613793	1.16071	0.785714	0.309542	0.387684	0.324159	1.19124	3.69863	0.404482	0.741413	0.858149	1.16405	0.991081	0.580535	0.727332	0.589243	0.516817	0.515638	1.00736	0.640771	0.403758	0.684677
3	DKC-6581	0.798615	0.247547	0.777778	0.586667	1.06867	0.623188	0.289823	0.286643	0.288592	0.937864	3.23405	0.347482	0.618398	0.665278	1.07882	0.705337	0.668618	0.532962	0.458447	0.432047	0.672888	0.916961	0.843917	0.461051	0.405898
4	DKC-6697	0.830579	0.241051	0.76	0.52381	1.10314	0.597015	0.289328	0.287493	0.288612	0.946612	3.11621	0.344977	0.68329	0.648019	0.95444	0.619161	0.721965	0.529818	0.498994	0.412441	0.579475	0.88121	0.761566	0.479983	0.556021
5	N61X-3110	0.858936	0.267784	0.769231	0.593548	1.07826	0.671875	0.355417	0.334132	0.344665	0.93456	3.09025	0.380317	0.77731	0.823747	1.07629	0.871603	0.698101	0.70147	0.558185	0.371128	0.49291	1.00218	0.716511	0.492978	0.494676
6	N59B-311A	0.836387	0.340538	0.76	0.594406	1.09417	0.730159	0.416827	0.416275	0.416617	1.21123	2.87815	0.496249	0.771341	0.807372	0.986573	0.827005	0.627126	0.733687	0.676581	0.367359	0.499253	1.03616	0.634185	0.44213	0.458897

## Sheet: Suppl Table6
Supplemental Table 6. IDSRI for all traits in each cultiar
Cultivar name	IDSRI
P-1498	20.5736
P-1319	20.1336
DKC-6581	17.9475
DKC-6697	17.6552
N61X-3110	18.7561
N59B-311A	19.0587

## Sheet: Suppl Table7
Supplemental Table 7. CDSRI for all traits in each cultiar
Cultivar name	CDSRI
N59B-311A	44.3966
DKC-6697	44.5009
P-1319	45.346
DKC-6581	46.2699
N61X-3110	46.7771
P-1498	47.4627

## Sheet: Suppl Table8
Supplemental Table 8. Significance levels by ANOVA for drought treatment, genotype, and thier interaction
Source	PH	LA	TDW	RL	RSA	RD	RV	NRT	NRF	NRC	Phot	Cond	Ci	Trmmol	Fv/Fm	ETR	SPAD	RSR
Drought (Trt)	***	***	***	***	***	**	*	***	***	***	***	***	NS	***	***	***	***	***
Hybrid (Hyb)	NS	**	*	NS	**	*	*	NS	NS	NS	***	*	NS	NS	NS	*	***	NS
Trt*Hyb	NS	**	*	NS	NS	NS	NS	NS	NS	NS	NS	NS	NS	NS	NS	NS	NS	NS
***, **, *, and NS mean significance levels at p-value < 0.001, 0.01, 0.05, and not significant, respectively.

## Sheet: Suppl Table9
Supplemental Table 9. Average scores of the treatment 1 and treatment 2
SPAD		LA		PH		TDW		RL		RSA		RD		RV		NRT		Trmmol		NRC		Phot		Cond		NRF		ETR		RSR		Fv/Fm		LRL
Treatment 1	Treatment2	Treatment 1	Treatment2	Treatment 1	Treatment2	Treatment 1	Treatment2	Treatment 1	Treatment2	Treatment 1	Treatment2	Treatment 1	Treatment2	Treatment 1	Treatment2	Treatment 1	Treatment2	Treatment 1	Treatment2	Treatment 1	Treatment2	Treatment 1	Treatment2	Treatment 1	Treatment2	Treatment 1	Treatment2	Treatment 1	Treatment2	Treatment 1	Treatment2	Treatment 1	Treatment2	Treatment 1	Treatment2
39.6	32.85	2600.07	600.93	34.8	24.5	8.1	4.9	6025.6	4507.9	705.5	663.6	0.4	0.5	6025.6	4507.9	38899.3	21485.8	5	2.2	0.3	0.1	30.8	13.2	4905	2871	49278.5	37754.8	180.7	81.7	0.3	0.7	0.4	0.3	59.3	56.8
38.55	30.48	2033.23	563.28	36.3	22.3	11.7	4.7	7041.5	5220.7	946	811.8	0.4	0.5	7041.5	5220.7	40179.8	23325.8	5.9	4.1	0.3	0.2	35.5	15.8	5707.8	3363.3	64806	47135.5	186.7	101.8	0.3	0.9	0.5	0.3	56	65
43.33	34.6	2353.26	582.54	37.5	21.3	14.2	5	7748.8	4920	1116.1	789.9	0.5	0.5	7748.8	4920	42571.8	30419.5	5.8	2.6	0.3	0.1	32.1	16.6	6115.8	2698.8	79550.3	44934.8	208.7	90.2	0.3	0.9	0.5	0.3	58.3	64.3
36.3	30.15	2339.89	564.03	36.8	19.3	13.2	4.6	6752.4	4613.8	1105.7	716.5	0.5	0.5	6752.4	4613.8	32207.3	23252.5	7.2	4	0.5	0.2	47	20.3	5467	2728	73482.3	38932.3	190.1	91.8	0.3	0.9	0.5	0.3	62.8	61.5
41.83	35.93	2128.37	569.95	38.8	23	11.8	4.5	6693.3	5202.8	983.6	810.2	0.5	0.5	6693.3	5202.8	33353	23283.8	6.1	3	0.4	0.1	40.8	15.9	5630.8	3143	69277.8	48596.3	199	105.2	0.3	0.8	0.5	0.3	57.5	59
39.58	33.1	1767.6	601.94	35.8	21.3	9.3	4.6	6531.2	5037.8	916.9	740.3	0.4	0.5	6531.2	5037.8	41103.8	25777.3	6.9	3.1	0.4	0.2	42.9	15	5127.3	3469	65371.5	47962.3	208.3	104.2	0.3	0.9	0.5	0.4	60.8	61

## Sheet: Suppl Table10
Supplemental Table 10. Evaluated scores of treatment 1
SPAD	LA	LN	PH	LRL	RN	LDW	SDW	RDW	TDW	RL	RSA	RD	RV	NRT	NRF	NRC	Phot	Fv'/Fm'	ETR
34.7	504.28	6	22	58	14	2.18	1.37	1.23	4.78	3916.5	623.1	0.5064	7.889	8604	31687	3125	14.7	0.335	128.433
32	546.78	6	27	56	11	1.99	1.67	0.93	4.59	3753.54	563.687	0.478	6.736	10306	29772	2534	13.5	0.271	96.205
30.3	532.42	5	23	67	11	2.07	1.37	0.94	4.38	3691	543.03	0.4683	6.358	12426	31170	2502	11.1	0.225	54.49
30.4	493.25	5	21	52	9	1.62	1.21	1.14	3.97	4874.14	845.195	0.552	11.663	14400	51043	3030	20.2	0.362	128.153
28.9	528.51	5	19	66	11	2.02	1.41	1.58	5.01	4429.19	812.622	0.584	11.864	16425	41837	2705	20.1	0.31	104.715
27.8	426.81	5	21	61	11	1.87	1.44	1.36	4.67	5511.8	890.938	0.5145	11.46	20354	54880	3732	14.3	0.229	62.68
27.9	582.5	5	25	57	12	2.32	1.59	0.95	4.86	3936.66	593.234	0.4797	7.114	20798	32697	2195	16.1	0.294	90.767
31.4	495.28	5	24	63	9	1.88	1.34	1.22	4.44	5208.41	774.567	0.4734	9.166	25441	43995	3050	18.3	0.384	109.162
31.6	686.91	5	20	61	12	2.48	1.22	1.38	5.08	5852.32	890.998	0.4846	10.795	30092	60138	3900	15	0.284	92.796
32.4	620.67	5	22	69	11	2.18	1.31	1.19	4.68	4397.27	701.797	0.508	8.913	25035	33379	2057	21.8	0.328	105.569
33.8	546.25	5	19	61	10	2.03	1.2	1.06	4.29	5049.77	740.113	0.4665	8.632	31192	44109	2775	19.8	0.366	113.118
34.3	524.42	5	22	65	11	2.24	1.43	1.19	4.86	5036.09	762.604	0.482	9.19	32979	44005	2704	13.8	0.356	113.983
33.2	508.78	5	20	68	10	2.28	1.39	1.27	4.94	5563.47	870.667	0.4981	10.843	37145	53714	3130	14.7	0.335	88.267
28.9	576.65	5	22	65	12	2.07	1.48	1.23	4.78	5436.67	892.382	0.5225	11.656	16949	53123	3405	11.8	0.265	72.345
32.6	598	5	23	66	13	2.16	1.43	1.18	4.77	4600.36	680.311	0.4707	8.006	18822	39799	3445	10.5	0.242	43.079
28.6	558.21	5	20	60	11	2.04	1.41	0.95	4.4	4252.2	592.566	0.4436	6.571	21724	31272	2699	23.7	0.344	122.948
32.3	590.21	5	22	56	13	2.12	1.64	1.27	5.03	4525.07	673.222	0.4736	7.97	20160	33884	2798	10.5	0.253	60.84
34.3	583.55	4	21	58	11	2.07	1.46	1.11	4.64	4816.03	665.192	0.4397	7.311	25565	43516	3632	16.8	0.326	110.135
29.3	623.16	4	19	59	8	2.26	1.29	1.02	4.57	4724.23	720.71	0.4856	8.749	23669	38511	2733	17.4	0.264	91.466
29.1	607.64	5	23	64	9	2.03	1.36	1.44	4.83	6373.18	974.038	0.4865	11.846	29092	60484	4219	16.4	0.364	98.358
36.2	604.86	5	21	58	12	2.05	1.27	1.1	4.42	5791.93	862.022	0.4737	10.209	35026	57025	3842	17.2	0.356	111.424
27.2	684.22	5	24	58	11	2.26	1.6	1.16	5.02	5816.38	824.449	0.4512	9.3	34679	54666	3957	12.7	0.4	93.167
29	714.6	5	25	56	10	2.25	1.55	0.98	4.78	5291.97	728.795	0.4384	7.987	36345	46224	3087	13.2	0.369	106.278
36.2	672.69	5	24	58	8	2.47	1.54	1.14	5.15	4651.31	713.772	0.4885	8.716	35129	40183	2256	17.6	0.396	105.988
										6107.6
										8309.35
										6468.84
										7192.94
										7810.7
										5739.02
										7869.17

[truncated: 2 more sheets: Suppl Table11, Suppl Table12]
